# Supplementary material for: Differential Impact of SiO2 Foliar Application on Lettuce Response to Temperature, Salinity, and Drought Stress
Source: Plants (Basel). 2025 Jun 16;14(12):1845. doi: 10.3390/plants14121845 (PMC12196634; doi:10.3390/plants14121845)
Supplement: Supplementary file 1 [file plants-14-01845-s001.zip]

Archive with 1 entries (1 files):
- plants-3588736-supplementary.pdf
